# Supplementary material for: The potential role of RNA N6-methyladenosine in primary Sjögren’s syndrome
Source: Front Med (Lausanne). 2022 Nov 16;9:959388. doi: 10.3389/fmed.2022.959388 (PMC9710536; doi:10.3389/fmed.2022.959388)
Supplement: Supplementary file 1 [file Table_1.xlsx]

## Sheet: Sheet1
Supplementary Table 1 | Clinical details of non-SS sicca patients
Clinical and laboratory features	non-SS sicca patients
Number of subjects	11
Gender (male/female)	1/10
Age (years, mean ± SD)	42.55 ± 15.04
ESR (mm/h, mean ± SD)	8.71 ± 4.53
CRP (mg/L, mean ± SD)	0.74 ± 0.21
C3 (g/L, mean ± SD)	1.22 ± 0.14
C4 (g/L, mean ± SD)	0.20 ± 0.05
IgG (g/L, mean ± SD)	11.36 ± 1.90
IgA (g/L, mean ± SD)	1.71 ± 0.45
IgM (g/L, mean ± SD)	1.29 ± 0.53
RF (IU/ml, median (IQ1, IQ3))	4.5 (3.45, 74.35)
WBC (109/L, mean ± SD)	6.21± 1.39
RBC (1012/L, mean ± SD)	4.78 ± 0.48
HGB (g/L, mean ± SD)	146.36 ± 12.83
PLT (109/L, mean ± SD)	238.91 ± 61.55
Lymphocytes (109/L, mean ± SD)	2.16 ± 0.56
Lymphocytes (%, mean ± SD)	34.23 ± 8.16
Monocytes (109/L, mean ± SD)	0.34 ± 0.11
Monocytes (%, median (IQ1, IQ3))	5.70 (4.1, 6.0)
Neutrophils (109/L, mean ± SD)	3.57 ± 1.09
Neutrophils (%, mean ± SD)	56.97 ± 7.54
