# Supplementary material for: The potential role of RNA N6-methyladenosine in primary Sjögren’s syndrome
Source: Front Med (Lausanne). 2022 Nov 16;9:959388. doi: 10.3389/fmed.2022.959388 (PMC9710536; doi:10.3389/fmed.2022.959388)
Supplement: Supplementary file 2 [file Table_2.xlsx]

## Sheet: Sheet1
The association between m6A writers, erasers, and readers
writers	METTL3	catalyzing m6A RNA methylation on RNAs
	WTAP
	RBM15
erasers	ALKBH5	removing the m6A modification from RNAs
	FTO
readers	YTHDF1	recognize m6A on RNAs and influencing RNAs' transcription, localization, maturation, translation, degradation, metabolism, and function
	YTHDF2
	YTHDF3
	YTHDC1
	YTHDC2
